# Supplementary material for: Effect of Flexibility Training Associated with Multicomponent Training on Posture and Quality of Movement in Physically Inactive Older Women: A Randomized Study
Source: Int J Environ Res Public Health. 2021 Oct 13;18(20):10709. doi: 10.3390/ijerph182010709 (PMC8536106; doi:10.3390/ijerph182010709)
Supplement: Supplementary file 1 [file ijerph-18-10709-s001.zip]

Archive with 1 entries (1 files):
- ijerph-1315246-SI.pdf
